# Supplementary material for: Compared the Microbiota Profiles between Samples from Bronchoalveolar Lavage and Endotracheal Aspirates in Severe Pneumonia: A Real-World Experience
Source: J Clin Med. 2022 Jan 10;11(2):327. doi: 10.3390/jcm11020327 (PMC8778781; doi:10.3390/jcm11020327)
Supplement: Supplementary file 1 [file jcm-11-00327-s001.zip]

Archive with 1 entries (1 files):
- jcm-1496353-supplementary.pdf
